# Supplementary material for: Anti-inflammatory effects of miRNA-146a induced in adipose and periodontal tissues
Source: Biochem Biophys Rep. 2020 Apr 21;22:100757. doi: 10.1016/j.bbrep.2020.100757 (PMC7178317; doi:10.1016/j.bbrep.2020.100757)
Supplement: Supplementary Table 1 [file mmc2.xlsx]

## Sheet: Primer sequences
Supplemental Table 1 Primer sequences for the study
Gene	Forward primer	Reverse primer
Gapdh	AATGTGTCCGTCGTGGATCTGA	GATGCCTGCTTCACCACCTTCT
Il-1β	GAAGAAGAGCCCATCCTCTG	TCATCTCGGAGCCTGTAGTG
Il-6	GGACCAAGACCATCCAATTC	ACCACAGTGAGGAATGTCCA
Tnf-α	GACAGTGACCTGGACTGTGG	TGAGACAGAGGCAACCTGAC
Mcp-1	GAAGGAATGGGTCCAGACAT	ACGGGTCAACTTCACATTCA
